# Supplementary material for: Specific ablation of PDGFRβ-overexpressing pericytes with antibody-drug conjugate potently inhibits pathologic ocular neovascularization in mouse models
Source: Commun Med (Lond). 2021 Dec 8;1:58. doi: 10.1038/s43856-021-00059-3 (PMC9053257; doi:10.1038/s43856-021-00059-3)
Supplement: Supplementary file 4 — Supplementary data 1 [file 43856_2021_59_MOESM4_ESM.xlsx]

## Sheet: Fig. 3c
	Avascular area (% of total retina)
	Vehicle CON	Control ADC	ADC targeting mPDGFRβ
1	18.8313	26.8242	15.192
2	19.0179	26.9275	18.2212
3	25.5128	32.2776	15.782
4	23.7165	31.5953	19.3502
5	27.8976	26.7123	21.7722
6	30.4157	22.5656	20.6231
		Neovascular tuft (% of total retina)
	Vehicle CON	Control ADC	ADC targeting mPDGFRβ
1	15.2457	18.2278	11.2452
2	13.4538	15.5126	8.82859
3	12.1822	14.2227	9.22256
4	10.8106	12.6238	7.42378
5	10.5892	12.7109	6.27783
6	9.81288	11.0125	6.62875

## Sheet: Fig. 3d
	NG2 coverage compared to IB4 area (Pathological neovascular tuft area)
	Vehicle CON	Control ADC	ADC targeting mPDGFRβ
1	1.01655	1.18544	0.250074
2	0.963133	0.862265	0.578446
3	1.21547	1.11907	0.480109
4	0.927661	0.92868	0.536976
5	1.04641	1.05299	0.681307
6	0.830782	0.813675	0.210883
		NG2 coverage compared to IB4 area (Peripheral retinal vasculature)
	Vehicle CON	Control ADC	ADC targeting mPDGFRβ
1	0.730178	1.03829	0.761355
2	0.917358	0.9373	1.01707
3	1.25638	1.20653	0.603262
4	0.872487	1.15667	0.712946
5	1.18658	0.787731	0.957243
6	1.03701	0.85753	1.20653

## Sheet: Fig. 4c
	CNV volume (μm3)					CNV surface area (μm2)					NG2 volume (μm3)					PDGFRβ volume (μm3)
	Vehicle CON	Control ADC	ADC targeting mPDGFRβ			Vehicle CON	Control ADC	ADC targeting mPDGFRβ			Vehicle CON	Control ADC	ADC targeting mPDGFRβ			Vehicle CON	Control ADC	ADC targeting mPDGFRβ
1	2390000	1860000	332000		1	1160000	1290000	183000		1	675000	1030000	704000		1	1410000	786000	383000
2	3140000	2240000	924000		2	1510000	1020000	391000		2	1690000	1600000	538000		2	1300000	1250000	420000
3	1520000	1860000	1260000		3	983000	769000	356000		3	902000	921000	512000		3	1170000	630000	415000
4	3200000	1300000	948000		4	1380000	759000	295000		4	2910000	1080000	458000		4	2060000	674000	523000
5	1370000	2480000	1200000		5	648000	871000	599000		5	1530000	847000	626000		5	982000	772000	1140000
6	1780000	3930000	1010000		6	1180000	1640000	610000		6	675000	1640000	758000		6	826000	1370000	1520000
7	2050000	1890000	918000		7	1330000	656000	575000		7	2040000	1080000	1020000		7	1800000	915000	345000
8	1770000	3140000	806000		8	634000	979000	525000		8	765000	1250000	473000		8	750000	781000	324000
9	2280000	1890000	1050000		9	1040000	793000	442000		9	1540000	1030000	484000		9	1140000	721000	415000
10	1330000	3550000	1100000		10	451000	2200000	357000		10	1020000	785000	416000		10	926000	748000	770000
11	2860000	2310000	1490000		11	1120000	716000	548000		11	1620000	1800000	522000		11	1170000	938000	492000
12	2570000	1720000	844000		12	1250000	562000	586000		12	1900000	1130000	623000		12	2150000	881000	913000
13	1340000	2310000	2070000		13	336000	802000	1210000		13	1110000	1100000	994000		13	1020000	725000	278000
14	3260000	1910000	514000		14	752000	692000	306000		14	2210000	987000	388000		14	2400000	787000	653000
15	3080000	1260000	977000		15	1290000	658000	458000		15	2220000	1100000	913000		15	2180000	1000000	246000
16	1990000	1090000	1320000		16	849000	591000	558000		16	1330000	972000	217000		16	1510000	891000	712000
17	2760000	1630000	3250000		17	1550000	735000	1370000		17	1430000	1010000	857000		17	1930000	780000	576000
18	1570000	2290000	930000		18	684000	940000	529500		18	2820000	1320000	482000		18	946000	975000	1350000
19	2820000	2180000	1010000		19	712000	560000	469000		19	860000	1330000	1370000		19	582000	956000	995000
20	1780000	2890000	851000		20	703000	1110000	296000		20	829000	1720000	850000		20	673000	1880000	457000
21	1590000	1990000	2570000		21	903000	603000	475000		21	1010000	1450000	679000		21	729000	908000	293000
22	1610000	2220000	1280000		22	989000	831000	471000		22	538000	998000	489000		22	722000	1370000	1080000
23	1810000	1810000	1100000		23	549000	696000	500000		23	1860000	861000	1480000		23	1530000	929000	633000
24	1280000	878000	571000		24	712000	439000	337000		24	1390000	768000	855000		24	1250000	820000	648000
N	24	24	24		N	24	24	24		N	24	24	24		N	24	24	24
AVG	2131250	2109500	1.18021e+06		AVG	946458	871333	518604		AVG	1.45308e+06	1.15871e+06	696167		AVG	1.29817e+06	936958	649208

## Sheet: Fig. 5a
	A/B ratio
	Vehicle CON	Control ADC	ADC targeting mPDGFRβ
1	0.524	0.534	0.528
2	0.562	0.507	0.572
3	0.536	0.557	0.545
4	0.516	0.562	0.532
5	0.585	0.552	0.592
6	0.522	0.533	0.517
	Apoptotic cell count
	Vehicle CON	Control ADC	ADC targeting mPDGFRβ
1	4.11	3.91	4.12
2	3.85	4.49	3.51
3	3.86	4.04	3.76
4	4.77	3.68	3.97
5	4.23	4.61	4.33
6	4.6	4.28	4.52

## Sheet: Fig. 5d
	ERG, Amplitude (μV)
	Step 1
	Vehicle CON	Control ADC	ADC targeting mPDGFRβ
1	189.8	203.4	236.5
2	219.1	163.9	196
3	202.2	182.2	212.8
4	243.9	243.4	184.2
5	197.9	186.9	173.6
6	164.5	158.1	192.2
	Step 2
	Vehicle CON	Control ADC	ADC targeting mPDGFRβ
1	406.1	430.8	401.6
2	435.1	365.2	445.6
3	344.3	338.7	384.3
4	429	373.7	365.6
5	394.3	465.3	398.2
6	417.2	368.4	408
	Step 3
	Vehicle CON	Control ADC	ADC targeting mPDGFRβ
1	223.2	292.2	297.3
2	210	262.1	283.4
3	319.2	278.5	233.7
4	222.6	311.1	208.3
5	290.5	276.1	298.2
6	282.2	216.3	267.9
	Step 4
	Vehicle CON	Control ADC	ADC targeting mPDGFRβ
1	109.6	140.1	88.1
2	100.1	91	110.2
3	95.8	76.2	121.3
4	138.9	81.3	106.7
5	102.1	96.5	107.1
6	111.7	89.7	95.1
	Step 5
	Vehicle CON	Control ADC	ADC targeting mPDGFRβ
1	49.9	39.9	51.4
2	47.3	55.1	63.8
3	60.4	52.6	45.5
4	62.5	46.7	35.9
5	44.7	46.7	65.9
6	50.4	69.3	49.4

## Sheet: Fig. 5e
	OptoMotry test
	Visual acuity (cycle/degree)
	Vehicle CON	Control ADC	ADC targeting mPDGFRβ
1	0.417	0.447	0.431
2	0.411	0.392	0.414
3	0.436	0.412	0.394
4	0.389	0.427	0.418
5	0.422	0.414	0.425
6	0.415	0.422	0.447

## Sheet: Supplementary Fig 3b
	Avascular area (% of total retina)
	Vehicle CON	Bevacizumab	ADC targeting mPDGFRβ
1	19.9562	13.8485	11.0788
2	21.2352	12.0027	16.8037
3	16.5666	7.86858	10.2292
4	19.896	11.2929	13.5515
5	23.266	11.5597	15.0276
6	22.4965	10.6495	12.7794
	Neovascular fuft (% of total retina)
	Vehicle CON	Bevacizumab	ADC targeting mPDGFRβ
1	14.7977	6.8715	5.45772
2	12.6932	6.43837	7.72504
3	15.85	8.28686	9.96024
4	14.9491	8.63038	6.91153
5	10.4208	6.87889	6.58452
6	13.5905	9.12428	9.29801

## Sheet: Supplementary Fig 3d
	NG2 coverage compared to IB4 area (Pathological neovascular tuft area)
	Vehicle CON	Bevacizumab	ADC targeting mPDGFRβ
1	1.04842	0.480636	0.482613
2	0.979028	0.456514	0.338126
3	0.84862	0.540875	0.419419
4	0.919585	0.597209	0.442018
5	1.12248	0.418693	0.473894
6	1.08186	0.674149	0.407404
	PDGFRβ coverage compared to IB4 area (Pathological neovascular tuft area)
	Vehicle CON	Bevacizumab	ADC targeting mPDGFRβ
1	1.1163	0.580332	0.377432
2	0.914096	0.523546	0.476494
3	1.09045	0.580331	0.525926
4	0.940672	0.484838	0.404188
5	0.901937	0.516718	0.421188
6	1.03654	0.669233	0.325691

## Sheet: Supplementary Fig 3f
	NG2 coverage compared to IB4 area (Peripheral retinal vasculature)
	Vehicle CON	Bevacizumab	ADC targeting mPDGFRβ
1	1.09729	0.951219	0.936327
2	0.872311	0.98539	1.00489
3	1.14547	1.07596	0.866123
4	0.957984	0.977474	0.692432
5	1.09405	0.86275	0.800108
6	0.832894	1.20915	0.896492
	PDGFRβ coverage compared to IB4 area (Peripheral retinal vasculature)
	Vehicle CON	Bevacizumab	ADC targeting mPDGFRβ
1	1.06829	0.901746	0.884174
2	1.11507	1.13285	0.809557
3	0.931116	1.29149	0.964871
4	0.835225	0.913868	0.891747
5	0.995889	0.874125	0.790392
6	1.05441	1.06838	0.95396

## Sheet: Supplementary Fig 4c
	CNV volume (μm3)					CNV surface area (μm2)					NG2 volume (μm3)					PDGFRβ volume (μm3)
	Vehicle CON	Bevacizumab	ADC targeting mPDGFRβ			Vehicle CON	Bevacizumab	ADC targeting mPDGFRβ			Vehicle CON	Bevacizumab	ADC targeting mPDGFRβ			Vehicle CON	Bevacizumab	ADC targeting mPDGFRβ
1	2160000	579000	1130000		1	947000	313000	478000		1	1040000	316000	760000		1	1460000	873000	536000
2	3320000	1780000	1970000		2	1210000	567000	1045000		2	1440000	854000	532000		2	1510000	726000	1090000
3	1620000	2110000	1030000		3	797000	669000	517000		3	1630000	990000	1053000		3	2270000	1081000	748000
4	2790000	1470000	1430000		4	1428000	804000	413000		4	1730000	1270000	779000		4	1800000	931000	610000
5	1150000	1200000	1040000		5	992000	729000	328000		5	1560000	1170000	641000		5	1720000	920000	536000
6	1530000	2000000	1500000		6	894000	1082000	541000		6	1810000	1640000	441000		6	2090000	516000	479000
7	2490000	1860000	3170000		7	872000	804000	805000		7	1680000	370000	636000		7	2460000	1230000	870000
8	3390000	1310000	2440000		8	1489000	322000	1120000		8	620000	529000	1020000		8	2080000	1480000	1290000
9	1850000	2130000	1820000		9	977000	774000	767000		9	3160000	730000	522000		9	1500000	1020000	1120000
10	2300000	1730000	1340000		10	1158000	737000	556000		10	1410000	981000	1090000		10	940000	654000	1039000
11	2010000	2060000	1030000		11	925000	819000	416000		11	1900000	1090000	626000		11	1530000	579000	953000
12	2160000	1130000	2030000		12	1173000	471000	985000		12	1270000	626000	279000		12	1660000	1451000	810000
13	1970000	1780000	391000		13	932000	731000	482000		13	1150000	973000	1190000		13	1240000	1220000	541000
14	1310000	2370000	2000000		14	631000	917000	617000		14	2070000	1220000	420000		14	839000	1840000	921000
15	6950000	5700000	2630000		15	3128000	2007000	710000		15	2560000	1670000	510000		15	2160000	1690000	744000
16	3360000	1050000	1210000		16	955000	549000	422000		16	790000	731000	1310000		16	1470000	654000	822000
17	1830000	1640000	1310000		17	970000	1037000	688000		17	1980000	1280000	821000		17	770000	726000	814000
18	2230000	1600000	1010000		18	1195000	642000	400000		18	510000	854000	644000		18	1390000	570000	832000
19	3220000	1590000	1670000		19	1225000	581000	917000		19	1300000	773000	463000		19	1850000	750000	1020000
20	3510000	1040000	923000		20	1962000	621000	471000		20	639000	826000	914000		20	1210000	1068000	526000
21	1870000	1360000	1250000		21	940000	767000	348000		21	1560000	620000	636000		21	1170000	1470000	443000
22	1940000	984000	1710000		22	887000	515000	797000		22	1590000	1086000	1270000		22	1650000	973000	660000
23	1960000	896000	1170000		23	767000	399000	331000		23	1420000	1331000	739000		23	1520000	1280000	541000
24	3240000	954000	1580000		24	1210000	276000	435000		24	2190000	868000	648000		24	810000	1095000	379000
N	24	24	24		N	24	24	24		N	24	24	24		N	24	24	24
AVG	2.50667e+06	1680125	1.53267e+06		AVG	1.15267e+06	713875	607875		AVG	1.54204e+06	949917	747667		AVG	1.54579e+06	1.03321e+06	763500

[truncated: 2 more sheets: Supplementary Fig 5b, Supplementary Fig 5d]
